# Supplementary material for: Identifying novel Japanese heart failure variants via endothelial cis-regulatory element analysis
Source: Bioinform Adv. 2026 Jun 22;6(1):vbag178. doi: 10.1093/bioadv/vbag178 (PMC13348845; doi:10.1093/bioadv/vbag178)
Supplement: vbag178_Supplementary_Data [file vbag178_supplementary_data.zip]

Archive with 2 entries (2 files):
- 30-Jun-2026_125102_supplementary_figures_proof2.docx
- supplementary_figures_proof2.docx
